# Supplementary material for: Dynamic Changes in the Intraepithelial Lymphocyte Numbers Following Salmonella Typhimurium Infection in Broiler Chickens
Source: Animals (Basel). 2024 Nov 30;14(23):3463. doi: 10.3390/ani14233463 (PMC11640588; doi:10.3390/ani14233463)
Supplement: Supplementary file 1 [file animals-14-03463-s001.zip]

Archive with 1 entries (1 files):
- animals-3294147-supplementary.pdf
